# Supplementary material for: HNF4G increases cisplatin resistance in lung adenocarcinoma via the MAPK6/Akt pathway
Source: PeerJ. 2023 Mar 10;11:e14996. doi: 10.7717/peerj.14996 (PMC10010171; doi:10.7717/peerj.14996)
Supplement: Supplemental Information 9 [file peerj-11-14996-s009.zip]

Archive with 3 entries (3 files):
- HNF4G.Tif
- GAPDH-1.Tif
- GAPDH-2.Tif
