# Supplementary material for: HNF4G increases cisplatin resistance in lung adenocarcinoma via the MAPK6/Akt pathway
Source: PeerJ. 2023 Mar 10;11:e14996. doi: 10.7717/peerj.14996 (PMC10010171; doi:10.7717/peerj.14996)
Supplement: Supplemental Information 10 [file peerj-11-14996-s010.zip]

Archive with 6 entries (6 files):
- AKT.Tif
- GAPDH.Tif
- HNF4G.Tif
- MAPK6.Tif
- p-AKT(S473).Tif
- p-MAPK6.Tif
